# Supplementary material for: Centaur antibodies: Engineered chimeric equine-human recombinant antibodies
Source: Front Immunol. 2022 Aug 19;13:942317. doi: 10.3389/fimmu.2022.942317 (PMC9437483; doi:10.3389/fimmu.2022.942317)
Supplement: Supplementary file 1 [file Table_1.xlsx]

## Sheet: Sheet1
Supplementary Table S1
Agnes					Baloo
Clone_ID	total DUPCOUNTS	clone prevalence rate [%]	#sequences		Clone_ID	Total DUPCOUNTS	clone prevalence rate [%]	#sequences
22091	35120	4.70731	7045		39798	25551	5.09141	4913
17709	29082	3.89801	9615		20482	18229	3.6324	3661
9465	16223	2.17445	5075		20481	5164	1.029	1465
26984	7106	0.952454	1518		7144	4867	0.969821	1427
26992	6744	0.903933	584		11460	4710	0.938537	1245
42028	5239	0.70221	859		27419	4531	0.902868	1574
29335	4839	0.648596	637		39812	3504	0.698224	848
15427	3715	0.497941	592		6463	3474	0.692246	907
38266	3663	0.490971	660		35928	3152	0.628082	711
14236	3618	0.484939	980		1257	3123	0.622304	684
34760	3522	0.472072	284		23082	2890	0.575875	971
13165	3430	0.459741	560		1252	2841	0.566111	721
29323	3216	0.431057	508		9935	2762	0.550369	230
6833	3098	0.415241	542		29907	2518	0.501749	557
87	2823	0.378381	436		5418	2484	0.494974	823
26997	2725	0.365246	651		32675	1936	0.385776	720
18395	2714	0.363771	467		6459	1809	0.36047	432
31731	2645	0.354523	418		21669	1703	0.339348	407
34698	2632	0.35278	650		27472	1514	0.301687	386
31752	2624	0.351708	414		8434	1424	0.283753	448
26999	2442	0.327314	449		25273	1276	0.254262	312
20733	2361	0.316457	437		27431	1262	0.251472	343
31765	2318	0.310693	394		6470	1218	0.242704	409
13158	2235	0.299569	410		32698	1132	0.225568	321
20732	2188	0.293269	681		39808	1116	0.222379	306
29331	2183	0.292599	385		9090	1099	0.218992	272
10931	2179	0.292063	381		32710	1077	0.214608	274
14239	2126	0.284959	673		32755	1054	0.210025	185
15423	2067	0.277051	424		25274	997	0.198667	343
12329	1971	0.264183	372		23080	965	0.19229	260
5185	1950	0.261369	634		27459	960	0.191294	167
10013	1896	0.254131	408		27436	958	0.190896	356
38450	1887	0.252924	143		32681	920	0.183324	294
4162	1844	0.247161	274		35914	915	0.182327	280
1849	1798	0.240995	308		10410	899	0.179139	312
26983	1777	0.23818	417		32712	879	0.175154	279
23341	1740	0.233221	323		29896	873	0.173958	256
42050	1740	0.233221	145		32816	864	0.172165	265
5451	1601	0.21459	254		29893	853	0.169973	258
42262	1590	0.213116	342		19122	848	0.168976	258
42038	1586	0.21258	521		12375	827	0.164792	235
3361	1560	0.209095	420		13184	818	0.162999	228
4705	1555	0.208425	277		3217	792	0.157818	206
11781	1548	0.207486	555		39853	792	0.157818	200
38284	1512	0.202661	429		12372	785	0.156423	214
18384	1483	0.198774	382		23096	772	0.153832	277
7265	1398	0.187381	275		12373	758	0.151043	267
19633	1373	0.18403	264		23109	750	0.149449	176
10011	1331	0.178401	243		32713	750	0.149449	224
38289	1308	0.175318	262		32730	734	0.14626	245
27052	1299	0.174112	227		32664	733	0.146061	60
12326	1275	0.170895	254		13178	708	0.141079	243
38358	1238	0.165936	258		7830	694	0.13829	71
34736	1237	0.165801	234		16804	678	0.135101	180
106	1193	0.159904	131		35932	678	0.135101	243
11792	1190	0.159502	217		10427	666	0.13271	179
27083	1150	0.15414	215		5426	661	0.131714	181
20809	1108	0.148511	279		39834	655	0.130518	201
14306	1098	0.147171	195		601	636	0.126732	189
8618	1080	0.144758	244		13172	636	0.126732	156
16627	1077	0.144356	200		23081	631	0.125736	165
16640	1064	0.142613	249		30143	623	0.124142	161
31830	1047	0.140335	248		13168	611	0.121751	170
38264	1046	0.140201	220		39977	601	0.119758	217
14233	1027	0.137654	309		32697	588	0.117168	224
42138	1006	0.134839	305		10423	582	0.115972	183
42105	1000	0.134035	274		16768	580	0.115574	185
16634	955	0.128004	191		32682	568	0.113182	166
38542	955	0.128004	284		27454	561	0.111788	197
16664	912	0.12224	157		13859	547	0.108998	178
34832	902	0.1209	162		39852	546	0.108799	168
20767	901	0.120766	211		3621	544	0.1084	163
4709	891	0.119425	159		3218	538	0.107204	103
22092	858	0.115002	295		7741	536	0.106806	158
8571	835	0.111919	190		35912	536	0.106806	128
823	787	0.105486	291		9926	528	0.105212	209
17720	782	0.104815	250		9105	519	0.103418	156
27169	781	0.104681	164		6467	505	0.100629	126
2012	774	0.103743	191		27455	498	0.0992338	158
8591	774	0.103743	233		35997	492	0.0980382	148
10941	773	0.103609	66		7710	490	0.0976397	163
42025	764	0.102403	189		39830	489	0.0974404	168
42109	757	0.101465	193		39888	475	0.0946507	136
42134	750	0.100526	164		32734	466	0.0928574	159
31808	744	0.0997221	111		1911	465	0.0926581	127
5188	743	0.0995881	120		27484	455	0.0906654	124
38316	737	0.0987839	133		14794	454	0.0904662	124
2729	734	0.0983818	253		4694	442	0.088075	145
31769	727	0.0974435	140		18211	438	0.0872779	157
18486	722	0.0967734	76		90	437	0.0870787	73
42155	714	0.0957011	139		23092	427	0.085086	105
31863	711	0.095299	130		39799	424	0.0844882	129
27011	710	0.095165	137		8431	422	0.0840897	128
38279	706	0.0946288	141		11459	417	0.0830934	112
23390	696	0.0932885	113		11469	417	0.0830934	134
38274	695	0.0931544	149		19160	416	0.0828941	128
42035	692	0.0927523	188		869	411	0.0818978	30
42097	687	0.0920821	189		25310	408	0.0813	145
2363	680	0.0911439	129		27460	404	0.0805029	61
42024	673	0.0902057	148		29900	400	0.0797059	121
2877	660	0.0884632	222		27550	397	0.0791081	128
3689	659	0.0883292	95		11479	396	0.0789088	136
3868	656	0.0879271	178		13856	393	0.078311	137
9469	656	0.0879271	123		29947	390	0.0777132	118
27029	654	0.087659	242		10413	385	0.0767169	90
42136	650	0.0871228	153		25286	383	0.0763184	124
14264	641	0.0859165	50		5442	377	0.0751228	128
31908	637	0.0853804	128		6491	375	0.0747243	125
29340	633	0.0848442	212		32695	374	0.074525	101
31745	628	0.0841741	113		36076	374	0.074525	97
15491	622	0.0833699	157		39854	371	0.0739272	97
34702	618	0.0828337	121		7757	367	0.0731301	111
26994	615	0.0824316	228		13888	367	0.0731301	116
10942	607	0.0813593	117		5958	362	0.0721338	80
18408	600	0.0804211	111		8429	360	0.0717353	91
10117	599	0.080287	41		39829	359	0.071536	124
38317	598	0.080153	111		5988	357	0.0711375	71
3874	597	0.080019	177		9093	355	0.070739	98
20743	587	0.0786786	240		39880	353	0.0703404	104
20744	585	0.0784106	219		11461	351	0.0699419	109
2360	582	0.0780085	61		11453	347	0.0691449	119
32005	579	0.0776063	67		39837	346	0.0689456	99
15422	577	0.0773383	124		39901	346	0.0689456	127
2286	573	0.0768021	153		16776	343	0.0683478	107
8576	566	0.0758639	219		32715	342	0.0681485	122
18387	566	0.0758639	143		18208	340	0.06775	142
10040	565	0.0757299	136		15771	339	0.0675507	122
25405	560	0.0750597	196		39917	338	0.0673515	99
22100	559	0.0749256	99		9087	337	0.0671522	112
23397	558	0.0747916	149		19224	336	0.0669529	109
29523	554	0.0742555	157		10418	331	0.0659566	119
14262	547	0.0733172	165		30057	329	0.0655581	102
38318	546	0.0731832	87		32674	324	0.0645618	116
10010	540	0.072379	97		16781	323	0.0643625	79
23445	540	0.072379	109		39877	321	0.063964	120
27202	540	0.072379	111		9919	320	0.0637647	97
42094	539	0.0722449	101		39838	315	0.0627684	96
14243	534	0.0715748	124		3221	313	0.0623699	107
38360	533	0.0714407	172		35958	309	0.0615728	104
23506	523	0.0701004	134		4387	308	0.0613735	100
10060	515	0.0690281	78		9112	306	0.060975	101
257	511	0.068492	47		35959	306	0.060975	93
29428	511	0.068492	113		5968	303	0.0603772	103
42082	506	0.0678218	143		35977	302	0.0601779	101
3856	502	0.0672856	123		29904	301	0.0599787	108
27095	499	0.0668835	113		14795	296	0.0589824	104
27350	498	0.0667495	50		27428	296	0.0589824	110
38601	498	0.0667495	92		18197	292	0.0581853	98
4373	494	0.0662134	88		23209	291	0.057986	79
18423	491	0.0658113	127		19187	290	0.0577868	87
42244	491	0.0658113	85		10422	287	0.057189	75
4728	489	0.0655432	105		32693	287	0.057189	90
25339	488	0.0654091	144		29902	284	0.0565912	58
2733	487	0.0652751	75		25354	282	0.0561926	94
20796	485	0.065007	146		15746	281	0.0559934	80
7962	482	0.0646049	85		23091	281	0.0559934	93
19678	480	0.0643369	148		18228	278	0.0553956	86
23372	479	0.0642028	138		27506	278	0.0553956	88
38290	479	0.0642028	118		23079	277	0.0551963	62
31780	478	0.0640688	150		32998	275	0.0547978	38
20736	477	0.0639348	186		29970	273	0.0543993	82
7926	471	0.0631306	98		20560	272	0.0542	101
14240	470	0.0629965	89		30070	270	0.0538015	86
7922	468	0.0627284	89		39885	268	0.0534029	57
31725	467	0.0625944	142		19206	267	0.0532037	15
38744	466	0.0624604	81		502	265	0.0528051	25
20764	464	0.0621923	197		35966	264	0.0526059	92
31813	459	0.0615221	148		19146	261	0.0520081	80
20779	458	0.0613881	128		35988	261	0.0520081	77
3864	454	0.060852	46		36225	259	0.0516096	96
27075	451	0.0604498	127		32716	258	0.0514103	102
18496	450	0.0603158	45		19158	257	0.051211	68
23356	449	0.0601818	107		14862	254	0.0506132	70
7307	445	0.0596456	55		39954	254	0.0506132	71
14222	445	0.0596456	172		7720	250	0.0498162	69
14231	445	0.0596456	116		12376	249	0.0496169	80
38799	444	0.0595116	91		23144	248	0.0494176	76
2739	443	0.0593776	132		16792	247	0.0492184	72
29433	436	0.0584393	175		30050	246	0.0490191	73
42065	435	0.0583053	158		25405	245	0.0488199	80
31957	434	0.0581713	84		23159	244	0.0486206	74
38270	433	0.0580372	132		39809	244	0.0486206	73
14252	431	0.0577691	126		15737	243	0.0484213	75
25315	429	0.0575011	121		23163	242	0.0482221	82
42222	429	0.0575011	135		2174	241	0.0480228	73
17746	427	0.057233	130		4721	238	0.047425	69
3379	425	0.0569649	119		7914	238	0.047425	16
11795	425	0.0569649	131		14793	237	0.0472257	91
26996	425	0.0569649	73		23169	236	0.0470265	68
38498	425	0.0569649	87		1855	234	0.0466279	59
32347	420	0.0562948	36		16779	234	0.0466279	41
29446	416	0.0557586	126		21678	234	0.0466279	83
23373	415	0.0556246	153		32726	232	0.0462294	82
9487	408	0.0546863	139		7145	230	0.0458309	61
8629	403	0.0540162	132		18196	230	0.0458309	94
20750	401	0.0537481	109		36119	229	0.0456316	70
3152	400	0.0536141	78		40314	229	0.0456316	65
29375	399	0.05348	80		6518	227	0.0452331	70
42112	399	0.05348	99		18229	226	0.0450338	76
31904	397	0.053212	144		7755	224	0.0446353	53
8611	394	0.0528098	80		15783	224	0.0446353	64
15447	394	0.0528098	154		9100	223	0.044436	61
4718	393	0.0526758	84		35943	223	0.044436	70
6257	392	0.0525418	167		39863	223	0.044436	73
20958	391	0.0524077	78		23270	221	0.0440375	65
5803	390	0.0522737	118		27429	221	0.0440375	56
42143	389	0.0521397	119		32672	221	0.0440375	75
725	386	0.0517376	95		6552	220	0.0438382	16
42080	386	0.0517376	116		5977	219	0.043639	71
4722	381	0.0510674	114		23101	219	0.043639	78
20762	381	0.0510674	84		32678	219	0.043639	84
23477	380	0.0509334	107		36254	217	0.0432404	72
38427	377	0.0505312	92		40151	217	0.0432404	70
29376	372	0.0498611	65		20546	216	0.0430412	72
31914	372	0.0498611	86		40052	216	0.0430412	72
29386	370	0.049593	110		4701	215	0.0428419	75
22169	368	0.0493249	104		25443	215	0.0428419	44
10070	367	0.0491909	122		39960	215	0.0428419	79
25363	367	0.0491909	77		3402	213	0.0424434	65
38397	365	0.0489228	82		3226	212	0.0422441	46
1762	360	0.0482527	65		39813	212	0.0422441	73
15493	360	0.0482527	150		6460	210	0.0418456	69
42235	357	0.0478505	119		25309	210	0.0418456	51
15693	356	0.0477165	91		27485	209	0.0416463	57
10995	354	0.0474484	72		16846	208	0.0414471	80
34717	354	0.0474484	111		27764	208	0.0414471	69
8609	353	0.0473144	109		29974	208	0.0414471	73
23406	353	0.0473144	94		9102	207	0.0412478	51
2380	349	0.0467783	27		13837	206	0.0410485	60
5187	348	0.0466442	106		29905	206	0.0410485	77
2402	346	0.0463762	71		16856	205	0.0408493	74
17719	338	0.0453039	62		23103	205	0.0408493	72
23387	338	0.0453039	130		25434	205	0.0408493	79
27149	337	0.0451698	35		40011	203	0.0404507	60
42047	337	0.0451698	129		1785	201	0.0400522	69
18393	336	0.0450358	128		29918	201	0.0400522	69
4707	333	0.0446337	127		32740	201	0.0400522	65
34815	329	0.0440976	86		9103	200	0.0398529	69
29329	328	0.0439635	87		15840	200	0.0398529	66
39157	328	0.0439635	44		11493	198	0.0394544	16
22129	326	0.0436955	87		19171	198	0.0394544	70
14304	325	0.0435614	103		39925	198	0.0394544	64
27047	325	0.0435614	43		40121	197	0.0392551	61
5766	323	0.0432934	127		9207	193	0.0384581	17
10928	323	0.0432934	103		21690	193	0.0384581	73
12319	323	0.0432934	78		5492	192	0.0382588	58
31835	323	0.0432934	93		9111	192	0.0382588	67
31819	320	0.0428912	99		21721	192	0.0382588	61
25324	313	0.041953	73		39828	192	0.0382588	65
14284	311	0.0416849	82		12390	191	0.0380596	66
38367	311	0.0416849	50		15797	191	0.0380596	58
29385	309	0.0414169	103		761	190	0.0378603	47
13176	308	0.0412828	106		6481	190	0.0378603	61
42123	308	0.0412828	89		16848	190	0.0378603	63
34759	307	0.0411488	113		30002	190	0.0378603	32
7282	306	0.0410148	37		36083	188	0.0374618	34
15464	305	0.0408807	65		18202	187	0.0372625	59
23449	305	0.0408807	83		27503	187	0.0372625	55
38400	303	0.0406126	84		11500	186	0.0370632	73
4711	301	0.0403446	123		32766	186	0.0370632	64
6851	301	0.0403446	68		13842	185	0.036864	70
18443	301	0.0403446	85		21743	185	0.036864	61
8595	300	0.0402105	102		39870	185	0.036864	60
17726	300	0.0402105	113		11498	184	0.0366647	65
23466	300	0.0402105	90		25297	184	0.0366647	65
42260	300	0.0402105	68		39922	184	0.0366647	66
256	297	0.0398084	33		39966	184	0.0366647	60
10949	297	0.0398084	80		19118	182	0.0362662	66
38357	297	0.0398084	97		25316	182	0.0362662	50
42042	297	0.0398084	118		27489	181	0.0360669	67
42183	297	0.0398084	62		36440	181	0.0360669	66
23586	296	0.0396744	56		36541	181	0.0360669	18
15505	293	0.0392723	99		2661	180	0.0358676	47
22101	293	0.0392723	86		7768	180	0.0358676	52
17729	292	0.0391383	62		4747	179	0.0356684	47
38417	292	0.0391383	61		12181	179	0.0356684	2
38375	290	0.0388702	95		23431	179	0.0356684	50
3133	287	0.0384681	75		27441	179	0.0356684	54
3376	286	0.0383341	83		29937	179	0.0356684	53
4730	286	0.0383341	104		4391	178	0.0354691	70
14276	286	0.0383341	73		11497	177	0.0352699	61
12360	285	0.0382	93		1285	176	0.0350706	61
34968	285	0.0382	101		15776	176	0.0350706	52
7392	284	0.038066	66		16786	176	0.0350706	64
22249	284	0.038066	60		16854	176	0.0350706	53
23337	282	0.0377979	94		3614	175	0.0348713	53
42508	282	0.0377979	23		4706	175	0.0348713	57
12364	280	0.0375298	71		5144	175	0.0348713	44
20953	280	0.0375298	55		5962	175	0.0348713	66
34729	280	0.0375298	72		40234	175	0.0348713	64
10934	278	0.0372618	77		23078	174	0.0346721	47
17723	278	0.0372618	108		6461	173	0.0344728	54
29389	278	0.0372618	57		30064	173	0.0344728	56
5856	276	0.0369937	62		23192	172	0.0342735	53
18407	276	0.0369937	88		7736	171	0.0340743	61
22094	276	0.0369937	69		40230	171	0.0340743	64
35125	276	0.0369937	97		8482	170	0.033875	50
5782	274	0.0367256	34		36154	170	0.033875	48
22122	274	0.0367256	87		745	169	0.0336757	5
13242	272	0.0364576	54		11451	169	0.0336757	62
34744	272	0.0364576	64		11520	169	0.0336757	46
42208	271	0.0363235	82		4731	168	0.0334765	49
15500	269	0.0360555	66		12381	168	0.0334765	52
23707	269	0.0360555	97		20739	168	0.0334765	18
22098	268	0.0359214	80		36024	168	0.0334765	59
1229	267	0.0357874	54		15859	167	0.0332772	29
34781	267	0.0357874	98		391	166	0.0330779	49
31948	266	0.0356533	83		13841	166	0.0330779	59
8579	265	0.0355193	96		23520	166	0.0330779	7
38268	265	0.0355193	39		27520	166	0.0330779	55
38424	265	0.0355193	92		27524	166	0.0330779	47
38472	265	0.0355193	78		27433	165	0.0328787	52
23365	264	0.0353853	103		30046	165	0.0328787	59
14238	263	0.0352512	26		25456	164	0.0326794	48
29327	263	0.0352512	51		5115	163	0.0324801	47
5769	262	0.0351172	98		18205	163	0.0324801	62
34858	262	0.0351172	81		35974	163	0.0324801	55
8614	261	0.0349832	101		27592	162	0.0322809	47
31826	261	0.0349832	89		30042	162	0.0322809	39
7270	259	0.0347151	85		11450	161	0.0320816	54
7277	259	0.0347151	72		13935	161	0.0320816	52
22178	256	0.034313	60		16783	161	0.0320816	45
29321	256	0.034313	85		23139	161	0.0320816	36
27109	254	0.0340449	69		36003	161	0.0320816	61
32043	254	0.0340449	70		10431	160	0.0318824	54
17802	253	0.0339109	70		32894	160	0.0318824	54
18403	253	0.0339109	47		36135	160	0.0318824	58
10027	252	0.0337769	71		6472	159	0.0316831	41
19653	252	0.0337769	90		12391	159	0.0316831	55
642	250	0.0335088	10		19140	159	0.0316831	44
10076	249	0.0333748	58		27654	159	0.0316831	23
17743	249	0.0333748	75		10533	158	0.0314838	56
4831	248	0.0332407	56		3833	157	0.0312846	56
2282	247	0.0331067	103		13908	157	0.0312846	59
9545	246	0.0329726	80		36234	157	0.0312846	31
16642	244	0.0327046	72		30529	156	0.0310853	19
38629	244	0.0327046	56		33049	156	0.0310853	43
42043	243	0.0325705	85		5425	155	0.030886	41
10058	242	0.0324365	46		21824	155	0.030886	53
15724	242	0.0324365	54		36202	155	0.030886	34
38425	242	0.0324365	62		36055	154	0.0306868	46
27062	241	0.0323025	34		2071	153	0.0304875	20
2525	240	0.0321684	87		5417	153	0.0304875	46
29426	239	0.0320344	50		9138	153	0.0304875	38
22143	238	0.0319004	59		23086	153	0.0304875	51
34732	237	0.0317663	84		27509	153	0.0304875	50
35635	236	0.0316323	24		33030	153	0.0304875	35
23386	235	0.0314983	79		36473	153	0.0304875	35
34742	234	0.0313642	104		2854	152	0.0302882	46
42764	234	0.0313642	52		6528	152	0.0302882	51
14234	233	0.0312302	97		6533	152	0.0302882	56
15554	233	0.0312302	54		10544	152	0.0302882	42
20776	233	0.0312302	62		27585	152	0.0302882	55
3140	232	0.0310962	71		23120	151	0.030089	53
15440	232	0.0310962	62		2346	150	0.0298897	50
15617	232	0.0310962	57		39964	150	0.0298897	48
23603	232	0.0310962	64		13189	149	0.0296904	46
42241	232	0.0310962	48		25317	149	0.0296904	59
25366	231	0.0309621	75		2660	148	0.0294912	46
15618	230	0.0308281	56		36373	148	0.0294912	44
42175	230	0.0308281	76		40323	146	0.0290926	45
4792	229	0.030694	34		7737	145	0.0288934	39
14319	229	0.030694	68		9096	145	0.0288934	53
34952	228	0.03056	83		23133	145	0.0288934	10
25431	227	0.030426	93		2381	144	0.0286941	5
1364	226	0.0302919	51		27516	144	0.0286941	51
29356	226	0.0302919	91		9126	143	0.0284949	28
42216	226	0.0302919	54		9183	143	0.0284949	30
15472	225	0.0301579	87		36092	143	0.0284949	25
15502	225	0.0301579	87		1281	142	0.0282956	53
22176	225	0.0301579	62		1404	142	0.0282956	44
31742	225	0.0301579	85		8445	142	0.0282956	54
15446	223	0.0298898	79		23287	142	0.0282956	41
18401	222	0.0297558	15		32687	142	0.0282956	54
42060	222	0.0297558	51		40514	142	0.0282956	51
10018	220	0.0294877	72		8466	141	0.0280963	50
18573	220	0.0294877	55		12393	141	0.0280963	41
22406	220	0.0294877	26		16868	141	0.0280963	41
34954	220	0.0294877	54		39869	141	0.0280963	51
42030	220	0.0294877	84		40253	141	0.0280963	51
42255	220	0.0294877	82		21728	140	0.0278971	48
12340	219	0.0293537	80		40218	140	0.0278971	55
13168	219	0.0293537	66		9912	139	0.0276978	50
14280	219	0.0293537	88		27836	139	0.0276978	51
18414	219	0.0293537	78		2645	138	0.0274985	45
35104	219	0.0293537	82		9125	138	0.0274985	15
15597	218	0.0292197	15		16767	138	0.0274985	43
27120	218	0.0292197	58		17078	138	0.0274985	29
27105	217	0.0290856	50		35999	138	0.0274985	50
7362	216	0.0289516	62		13872	137	0.0272993	44
23488	216	0.0289516	61		30164	137	0.0272993	49
25316	216	0.0289516	85		3243	136	0.0271	24
34843	216	0.0289516	38		21679	136	0.0271	49
42165	216	0.0289516	73		27466	136	0.0271	43
10082	215	0.0288176	52		1863	135	0.0269007	35
29505	215	0.0288176	80		2345	135	0.0269007	44
38347	215	0.0288176	89		19259	135	0.0269007	49
25314	213	0.0285495	74		20509	135	0.0269007	50
14333	212	0.0284154	73		36030	135	0.0269007	54
34837	212	0.0284154	51		23180	134	0.0267015	48
4388	211	0.0282814	53		25374	134	0.0267015	49
16666	211	0.0282814	73		35949	134	0.0267015	43
42705	211	0.0282814	41		36100	134	0.0267015	34
31872	210	0.0281474	51		25277	133	0.0265022	46
7914	209	0.0280133	61		27679	133	0.0265022	47
29438	209	0.0280133	91		40222	133	0.0265022	49
11003	208	0.0278793	28		824	132	0.0263029	33
19641	208	0.0278793	67		25298	132	0.0263029	48
31915	208	0.0278793	65		32691	132	0.0263029	50
3385	207	0.0277453	56		19275	131	0.0261037	35
8722	206	0.0276112	52		6565	130	0.0259044	47
34693	205	0.0274772	28		12382	130	0.0259044	43
25318	204	0.0273432	87		16777	130	0.0259044	48
42174	204	0.0273432	79		2870	129	0.0257051	45
14232	203	0.0272091	81		7152	129	0.0257051	29
42057	203	0.0272091	76		27694	128	0.0255059	43
14259	202	0.0270751	71		30094	128	0.0255059	47
17725	202	0.0270751	79		7147	127	0.0253066	40
31730	202	0.0270751	52		10475	127	0.0253066	33
34719	202	0.0270751	63		7864	126	0.0251074	6
10026	201	0.0269411	54		19137	126	0.0251074	47
18430	201	0.0269411	76		36080	126	0.0251074	50
20868	201	0.0269411	54		39822	126	0.0251074	53
34856	201	0.0269411	50		40330	126	0.0251074	13
42169	201	0.0269411	42		15773	125	0.0249081	15
2545	200	0.026807	73		23311	125	0.0249081	45
13264	200	0.026807	59		39810	125	0.0249081	33
23345	200	0.026807	83		23160	124	0.0247088	48
42424	200	0.026807	60		8546	123	0.0245096	38
29782	199	0.026673	48		9120	123	0.0245096	40
10983	198	0.026539	32		18220	123	0.0245096	36
12317	198	0.026539	80		27563	123	0.0245096	36
23430	198	0.026539	23		35919	123	0.0245096	41
25714	198	0.026539	27		2171	122	0.0243103	44
42032	197	0.0264049	62		20516	122	0.0243103	46
5827	196	0.0262709	77		27772	122	0.0243103	45
29580	196	0.0262709	30		36482	122	0.0243103	40
10035	195	0.0261369	73		40395	122	0.0243103	44
38562	195	0.0261369	63		19133	121	0.024111	41
42405	195	0.0261369	56		21820	121	0.024111	33
8662	194	0.0260028	66		29961	121	0.024111	43
12354	194	0.0260028	37		33043	121	0.024111	46
23534	194	0.0260028	56		2504	120	0.0239118	38
38555	194	0.0260028	41		9192	120	0.0239118	36
11108	193	0.0258688	44		21829	120	0.0239118	27
42418	193	0.0258688	49		23381	120	0.0239118	36
19818	192	0.0257347	65		25710	120	0.0239118	19
34763	192	0.0257347	76		27744	120	0.0239118	41
42254	192	0.0257347	59		32801	120	0.0239118	36
587	191	0.0256007	38		8494	119	0.0237125	34
6231	191	0.0256007	43		12388	119	0.0237125	34
10053	191	0.0256007	81		18207	119	0.0237125	49
35058	191	0.0256007	65		18215	119	0.0237125	36
7337	190	0.0254667	69		25303	119	0.0237125	40
11797	190	0.0254667	49		999	118	0.0235132	42
39036	190	0.0254667	40		1680	118	0.0235132	46
11000	188	0.0251986	54		9921	118	0.0235132	44
15497	188	0.0251986	56		12392	118	0.0235132	40
16655	188	0.0251986	84		20579	118	0.0235132	38
31878	188	0.0251986	74		25288	118	0.0235132	38
3381	187	0.0250646	66		32711	118	0.0235132	36
8603	187	0.0250646	58		1121	117	0.023314	39
11838	187	0.0250646	20		7769	117	0.023314	31
23440	187	0.0250646	76		8485	117	0.023314	35
32033	187	0.0250646	42		13862	116	0.0231147	38
32062	186	0.0249305	20		19128	116	0.0231147	38
5197	185	0.0247965	58		27511	116	0.0231147	42
5764	185	0.0247965	45		35984	116	0.0231147	36
11803	184	0.0246625	68		11476	115	0.0229154	42
16635	184	0.0246625	44		19223	115	0.0229154	39
20933	183	0.0245284	25		25358	115	0.0229154	40
23623	183	0.0245284	70		1518	114	0.0227162	26
35294	183	0.0245284	73		8475	114	0.0227162	47
13170	182	0.0243944	65		19222	114	0.0227162	44
31768	182	0.0243944	73		20513	114	0.0227162	44
34840	182	0.0243944	70		21708	114	0.0227162	43
42115	182	0.0243944	48		23582	114	0.0227162	23
8650	181	0.0242604	68		27636	114	0.0227162	38
9614	181	0.0242604	17		35957	114	0.0227162	41
10944	181	0.0242604	58		3388	113	0.0225169	43
18500	181	0.0242604	61		9108	113	0.0225169	41
27063	181	0.0242604	67		32825	113	0.0225169	38
32540	181	0.0242604	48		36109	113	0.0225169	34
38533	181	0.0242604	77		36112	113	0.0225169	42
3138	180	0.0241263	44		39875	113	0.0225169	39
9497	180	0.0241263	71		7187	112	0.0223176	36
31746	180	0.0241263	61		16778	112	0.0223176	29
31965	180	0.0241263	65		25607	112	0.0223176	39
34924	180	0.0241263	50		32701	112	0.0223176	40
42071	180	0.0241263	54		35985	112	0.0223176	34
15556	179	0.0239923	62		36146	112	0.0223176	11
20853	179	0.0239923	68		40098	112	0.0223176	31
27064	179	0.0239923	65		1494	111	0.0221184	18
31987	179	0.0239923	54		9097	111	0.0221184	43
42081	179	0.0239923	17		13988	111	0.0221184	24
29466	178	0.0238583	56		20524	111	0.0221184	34
31902	178	0.0238583	73		23274	111	0.0221184	43
42168	178	0.0238583	53		27839	111	0.0221184	42
5815	177	0.0237242	61		13183	110	0.0219191	34
8773	177	0.0237242	19		13205	110	0.0219191	38
12348	177	0.0237242	47		27607	110	0.0219191	30
15495	177	0.0237242	26		32717	110	0.0219191	43
18542	177	0.0237242	20		41046	110	0.0219191	10
4706	176	0.0235902	72		13214	109	0.0217199	34
25477	176	0.0235902	46		33936	109	0.0217199	15
38524	176	0.0235902	75		27517	108	0.0215206	34
38690	176	0.0235902	56		27526	108	0.0215206	37
13131	175	0.0234561	51		32677	108	0.0215206	44
34884	175	0.0234561	54		32752	108	0.0215206	42
38363	175	0.0234561	67		32787	108	0.0215206	40
25342	174	0.0233221	66		6482	107	0.0213213	26
29552	174	0.0233221	55		7214	107	0.0213213	32
34818	174	0.0233221	49		8469	107	0.0213213	36
42059	174	0.0233221	48		12377	107	0.0213213	37
18420	173	0.0231881	62		25496	107	0.0213213	15
18447	173	0.0231881	62		6574	106	0.0211221	29
23438	173	0.0231881	56		11466	106	0.0211221	38
38878	173	0.0231881	44		19286	106	0.0211221	37
14286	172	0.023054	48		16849	105	0.0209228	29
18458	172	0.023054	59		21925	105	0.0209228	7
3653	171	0.02292	64		33161	105	0.0209228	28
19698	171	0.02292	46		39956	105	0.0209228	26
35647	171	0.02292	23		1941	104	0.0207235	12
42357	171	0.02292	44		6606	104	0.0207235	40
6238	170	0.022786	61		13846	104	0.0207235	34
11027	170	0.022786	66		23116	104	0.0207235	38
31814	170	0.022786	73		27646	104	0.0207235	21
42118	169	0.0226519	55		29964	104	0.0207235	29
3853	168	0.0225179	62		4720	103	0.0205243	37
18394	168	0.0225179	62		27492	103	0.0205243	40
18448	168	0.0225179	44		27732	103	0.0205243	29
31724	168	0.0225179	65		40209	103	0.0205243	22
38763	168	0.0225179	51		2369	102	0.020325	32
1137	167	0.0223839	67		6521	102	0.020325	34
12489	167	0.0223839	43		23122	102	0.020325	34
23352	167	0.0223839	58		27749	102	0.020325	33
23791	167	0.0223839	51		39968	102	0.020325	32
34882	167	0.0223839	53		11488	101	0.0201257	35
35302	167	0.0223839	52		13193	101	0.0201257	40
38700	167	0.0223839	67		13901	101	0.0201257	31
2133	166	0.0222498	41		21777	101	0.0201257	32
14253	166	0.0222498	64		22070	101	0.0201257	30
20795	166	0.0222498	53		25355	101	0.0201257	24
35537	166	0.0222498	42		36226	101	0.0201257	38
4829	165	0.0221158	56		36337	101	0.0201257	40
10021	165	0.0221158	70		40191	101	0.0201257	31
14503	165	0.0221158	23		30003	100	0.0199265	35
25390	165	0.0221158	37		36333	100	0.0199265	17
35134	165	0.0221158	44		40295	100	0.0199265	24
2557	164	0.0219818	38
18446	164	0.0219818	61
22194	164	0.0219818	41
43159	164	0.0219818	15
9029	163	0.0218477	19
32172	163	0.0218477	45
32419	163	0.0218477	28
32433	163	0.0218477	33
34711	163	0.0218477	62
35129	163	0.0218477	37
2123	162	0.0217137	48
15571	162	0.0217137	40
22299	161	0.0215797	35
29554	161	0.0215797	35
15489	160	0.0214456	14
31953	160	0.0214456	48
42543	160	0.0214456	46
4169	158	0.0211776	52
4179	157	0.0210435	56
14456	157	0.0210435	50
17717	157	0.0210435	27
27177	157	0.0210435	31
31983	157	0.0210435	53
42266	157	0.0210435	62
5907	156	0.0209095	35
18433	156	0.0209095	41
35326	156	0.0209095	34
6279	155	0.0207754	52
8596	155	0.0207754	56
42287	155	0.0207754	54
8707	154	0.0206414	62
16679	154	0.0206414	49
20740	154	0.0206414	55
27295	154	0.0206414	50
31977	154	0.0206414	41
42161	154	0.0206414	38
14391	153	0.0205074	53
17716	153	0.0205074	61
26985	153	0.0205074	50
31758	153	0.0205074	48
35290	153	0.0205074	30
38362	153	0.0205074	66
15455	152	0.0203733	51
16819	152	0.0203733	17
27387	151	0.0202393	21
29486	151	0.0202393	51
42063	151	0.0202393	18
13190	150	0.0201053	51
25485	150	0.0201053	58
31911	150	0.0201053	66
31988	150	0.0201053	48
38328	150	0.0201053	61
40481	150	0.0201053	14
3391	149	0.0199712	55
4773	149	0.0199712	55
18426	149	0.0199712	60
20806	149	0.0199712	39
38495	149	0.0199712	65
42085	149	0.0199712	58
5828	148	0.0198372	42
29392	148	0.0198372	47
34694	148	0.0198372	41
35149	148	0.0198372	46
763	147	0.0197032	17
5482	147	0.0197032	48
7931	147	0.0197032	54
10968	147	0.0197032	48
31846	147	0.0197032	47
42089	147	0.0197032	58
398	146	0.0195691	48
10947	146	0.0195691	42
16872	146	0.0195691	32
22195	146	0.0195691	57
32017	146	0.0195691	48
38411	146	0.0195691	55
38804	146	0.0195691	39
10191	145	0.0194351	50
18383	145	0.0194351	58
29405	145	0.0194351	54
34699	145	0.0194351	59
8573	144	0.0193011	56
27135	144	0.0193011	54
32021	144	0.0193011	59
5768	143	0.019167	14
21067	143	0.019167	19
23388	143	0.019167	55
23436	143	0.019167	47
23447	143	0.019167	58
42408	143	0.019167	38
3889	142	0.019033	52
14438	142	0.019033	41
20851	142	0.019033	37
25531	142	0.019033	26
27343	142	0.019033	15
34931	142	0.019033	39
35012	142	0.019033	13
38955	142	0.019033	37
157	141	0.018899	32
9499	141	0.018899	58
12332	141	0.018899	62
23366	141	0.018899	44
23642	141	0.018899	27
32254	141	0.018899	46
34796	141	0.018899	48
42649	141	0.018899	29
927	140	0.0187649	40
4398	140	0.0187649	54
7295	140	0.0187649	47
29431	140	0.0187649	40
38366	140	0.0187649	58
42308	140	0.0187649	51
17722	139	0.0186309	55
34739	139	0.0186309	57
38832	139	0.0186309	38
1	138	0.0184968	15
5848	138	0.0184968	33
10029	138	0.0184968	37
10043	138	0.0184968	58
25518	138	0.0184968	35
4152	137	0.0183628	47
7954	137	0.0183628	43
10065	137	0.0183628	45
34741	137	0.0183628	23
34871	137	0.0183628	53
15663	136	0.0182288	12
17747	136	0.0182288	56
17753	136	0.0182288	38
29473	136	0.0182288	54
34896	136	0.0182288	54
38453	136	0.0182288	46
3407	135	0.0180947	41
9510	135	0.0180947	40
13275	135	0.0180947	40
32237	135	0.0180947	23
42665	135	0.0180947	51
13202	134	0.0179607	11
15465	134	0.0179607	37
19853	134	0.0179607	10
34722	134	0.0179607	37
34925	134	0.0179607	47
5214	133	0.0178267	52
11785	133	0.0178267	49
19657	133	0.0178267	51
4763	132	0.0176926	47
7965	132	0.0176926	40
42037	132	0.0176926	38
42130	132	0.0176926	55
22224	131	0.0175586	33
34707	131	0.0175586	55
34880	131	0.0175586	58
38476	131	0.0175586	48
1149	130	0.0174246	50
5833	130	0.0174246	35
17748	130	0.0174246	44
18533	130	0.0174246	49
26987	130	0.0174246	49
38319	130	0.0174246	47
11064	129	0.0172905	37
15463	129	0.0172905	40
21106	129	0.0172905	36
23376	129	0.0172905	29
27171	129	0.0172905	35
14254	128	0.0171565	45
19703	128	0.0171565	33
22133	128	0.0171565	52
23923	128	0.0171565	21
27050	128	0.0171565	31
34765	128	0.0171565	17
34834	128	0.0171565	49
4754	127	0.0170225	47
10238	127	0.0170225	43
18602	127	0.0170225	41
22167	127	0.0170225	36
12429	126	0.0168884	38
14307	126	0.0168884	45
16693	126	0.0168884	37
23338	126	0.0168884	34
32032	126	0.0168884	32
4417	125	0.0167544	16
16765	125	0.0167544	34
19740	125	0.0167544	43
23370	125	0.0167544	50
39113	125	0.0167544	46
2110	124	0.0166204	46
2737	124	0.0166204	46
3150	124	0.0166204	51
5184	124	0.0166204	49
6857	124	0.0166204	46
27059	124	0.0166204	46
6840	123	0.0164863	56
14353	123	0.0164863	46
19661	123	0.0164863	44
22454	123	0.0164863	22
23571	123	0.0164863	41
34862	123	0.0164863	34
38831	123	0.0164863	35
38488	122	0.0163523	49
8604	121	0.0162183	38
8700	121	0.0162183	36
10257	121	0.0162183	33
18558	121	0.0162183	41
18597	121	0.0162183	36
25564	121	0.0162183	40
27038	121	0.0162183	43
35160	121	0.0162183	46
42023	121	0.0162183	37
42366	121	0.0162183	40
218	120	0.0160842	42
3660	120	0.0160842	43
19650	120	0.0160842	46
31778	120	0.0160842	46
38520	120	0.0160842	49
1362	119	0.0159502	32
6235	119	0.0159502	31
14530	119	0.0159502	53
27168	119	0.0159502	48
6248	118	0.0158161	44
42083	118	0.0158161	40
158	117	0.0156821	32
27236	117	0.0156821	52
38552	117	0.0156821	12
15452	116	0.0155481	34
18798	116	0.0155481	43
22273	116	0.0155481	42
23443	116	0.0155481	44
27002	116	0.0155481	41
38315	116	0.0155481	12
42053	116	0.0155481	44
42604	116	0.0155481	47
11828	115	0.015414	34
8639	114	0.01528	43
8713	114	0.01528	13
18437	114	0.01528	51
20774	114	0.01528	45
29425	114	0.01528	48
31801	114	0.01528	43
32465	114	0.01528	38
42464	114	0.01528	34
2994	113	0.015146	42
4907	113	0.015146	24
18649	113	0.015146	16
27025	113	0.015146	45
38783	113	0.015146	42
6290	112	0.0150119	44
6306	112	0.0150119	37
11098	112	0.0150119	33
25416	112	0.0150119	44
383	111	0.0148779	31
597	111	0.0148779	31
4175	111	0.0148779	16
7301	111	0.0148779	32
7477	111	0.0148779	12
13384	111	0.0148779	38
18460	111	0.0148779	41
18505	111	0.0148779	44
18611	111	0.0148779	34
23434	111	0.0148779	36
27443	111	0.0148779	47
29447	111	0.0148779	33
42265	111	0.0148779	35
9508	110	0.0147439	45
10180	110	0.0147439	36
15453	110	0.0147439	38
15492	110	0.0147439	39
16896	110	0.0147439	34
24237	110	0.0147439	12
27015	110	0.0147439	47
27577	110	0.0147439	39
29408	110	0.0147439	47
29453	110	0.0147439	47
30273	110	0.0147439	13
34913	110	0.0147439	44
5765	109	0.0146098	31
8597	109	0.0146098	43
8623	109	0.0146098	34
14386	109	0.0146098	47
30777	109	0.0146098	13
31797	109	0.0146098	39
32095	109	0.0146098	40
38404	109	0.0146098	39
4171	108	0.0144758	40
4740	108	0.0144758	39
5446	108	0.0144758	46
10096	108	0.0144758	38
15483	108	0.0144758	41
15528	108	0.0144758	43
34921	108	0.0144758	45
35038	108	0.0144758	36
6264	107	0.0143418	41
14266	107	0.0143418	40
14378	107	0.0143418	24
19697	107	0.0143418	32
32023	107	0.0143418	38
34932	107	0.0143418	39
38643	107	0.0143418	21
1091	106	0.0142077	41
5823	106	0.0142077	34
6230	106	0.0142077	42
14226	106	0.0142077	28
14251	106	0.0142077	43
23903	106	0.0142077	12
31729	106	0.0142077	48
42338	106	0.0142077	37
949	105	0.0140737	39
3373	105	0.0140737	41
4163	105	0.0140737	43
4178	105	0.0140737	35
4796	105	0.0140737	32
18463	105	0.0140737	39
19830	105	0.0140737	37
22334	105	0.0140737	44
23489	105	0.0140737	13
29718	105	0.0140737	38
31828	105	0.0140737	37
38780	105	0.0140737	35
7292	104	0.0139397	40
42281	104	0.0139397	33
9476	103	0.0138056	38
11852	103	0.0138056	31
15482	103	0.0138056	36
17737	103	0.0138056	19
22282	103	0.0138056	34
25527	103	0.0138056	40
29491	103	0.0138056	44
31964	103	0.0138056	37
32146	103	0.0138056	36
34716	103	0.0138056	20
35049	103	0.0138056	32
38694	103	0.0138056	38
39132	103	0.0138056	24
42675	103	0.0138056	38
42765	103	0.0138056	43
6255	102	0.0136716	39
13129	102	0.0136716	32
15595	102	0.0136716	39
22113	102	0.0136716	39
22229	102	0.0136716	37
27040	102	0.0136716	27
32052	102	0.0136716	35
35076	102	0.0136716	28
38819	102	0.0136716	33
42489	102	0.0136716	35
18513	101	0.0135375	37
20770	101	0.0135375	36
23444	101	0.0135375	24
23497	101	0.0135375	39
29349	101	0.0135375	30
38876	101	0.0135375	33
42297	101	0.0135375	38
42360	101	0.0135375	41
2113	100	0.0134035	37
10094	100	0.0134035	16
10124	100	0.0134035	44
23351	100	0.0134035	38
27009	100	0.0134035	40
29467	100	0.0134035	15
34774	100	0.0134035	32
38685	100	0.0134035	32
42426	100	0.0134035	34
